# Supplementary material for: The genome landscape of indigenous African cattle
Source: Genome Biol. 2017 Feb 20;18:34. doi: 10.1186/s13059-017-1153-y (PMC5319050; doi:10.1186/s13059-017-1153-y)
Supplement: Additional file 2: — Summary of XP-EHH analysis. (XLSX 43 kb) [file 13059_2017_1153_MOESM2_ESM.xlsx]

## Sheet: African
Table. African vs Commericial
CHR	START	END	#SNP	XPEHH	PVALUE	GENES
5	112850000	112900000	424	1.85942	0.000148148	EP300,L3MBTL2,bta-mir-2441
9	102650000	102700000	922	1.80328	0.000151286	T
8	104300000	104350000	862	1.61992	0.000277358	ALAD,BSPRY,HDHD3
18	22300000	22350000	440	1.66306	0.000296296	FTO
7	33050000	33100000	674	1.61121	0.000302572	LOX
8	76300000	76350000	646	1.56684	0.000353001	SPINK4
7	48850000	48900000	613	1.56199	0.000378215	SLC25A48
10	7650000	7700000	966	1.55335	0.000403429	IQGAP2
18	13400000	13450000	488	1.6437	0.000444444	BANP,CA5A
26	25050000	25100000	638	1.53819	0.000453858	WDR96
22	37900000	37950000	616	1.50221	0.000529501	SYNPR
24	4350000	4400000	567	1.47842	0.000579929	C18orf63
1	4850000	4900000	980	1.46969	0.000630358	KRTAP27-1
3	36400000	36450000	570	1.45986	0.000655572	PRMT6
11	9650000	9700000	820	1.42719	0.000731215	POLE4,U6
5	79200000	79250000	348	1.52232	0.000740741	CAPRIN2
16	2100000	2150000	634	1.4265	0.000781644	MDM4
15	81900000	81950000	823	1.41969	0.000832073	PRG3
11	4650000	4700000	720	1.40689	0.000983359	AFF3
15	81850000	81900000	707	1.40644	0.00100857	P2RX3,PRG3
3	117650000	117700000	955	1.40193	0.00103379	RAB17
22	30200000	30250000	427	1.50075	0.00103704	bta-mir-1284
11	4600000	4650000	981	1.38846	0.00110943	AFF3
7	41600000	41650000	629	1.38836	0.00113464	BTNL9
7	31550000	31600000	612	1.38211	0.00118507	CSNK1G3
22	36000000	36050000	640	1.37939	0.00121029	MAGI1
24	4400000	4450000	576	1.37172	0.00128593	CYB5A
28	44300000	44350000	579	1.36738	0.00133636	PARG
8	104100000	104150000	623	1.35341	0.00143722	FKBP15,SLC31A2
18	13350000	13400000	461	1.48059	0.00148148	CA5A,LAT
3	7250000	7300000	948	1.33992	0.00153807	NOS1AP
9	69200000	69250000	699	1.33457	0.00161372	L3MBTL3
7	51850000	51900000	379	1.47347	0.00162963	CTNNA1,SIL1
7	28150000	28200000	675	1.33396	0.00163893	C5orf63
14	83150000	83200000	593	1.33375	0.00166415	SNX16
8	23050000	23100000	870	1.32767	0.00171457	IFNAH
14	550000	600000	513	1.32263	0.00173979	5S_rRNA,5S_rRNA
13	57900000	57950000	469	1.46371	0.00177778	NELFCD
1	90600000	90650000	584	1.3103	0.00186586	TBL1XR1
8	104150000	104200000	481	1.43107	0.00192593	FKBP15,SLC31A1
14	84350000	84400000	909	1.29603	0.00196672	SNTB1
7	48900000	48950000	579	1.29537	0.00201715	IL9,SLC25A48
11	4400000	4450000	918	1.2923	0.00204236	TXNDC9
10	23100000	23150000	1011	1.23175	0.00209314	TRAC
14	83200000	83250000	686	1.28401	0.00214322	CHMP4C,U4,ZFAND1
10	26750000	26800000	786	1.27863	0.00219365	PARP2,TEP1
11	4500000	4550000	928	1.27171	0.00221886	EIF5B,REV1
7	99000000	99050000	399	1.38443	0.00222222	LIX1,RIOK2
5	28400000	28450000	528	1.26942	0.00224407	U6
23	27750000	27800000	911	1.26867	0.00226929	CCHCR1,POU5F1,PSORS1C2,TCF19
19	43900000	43950000	910	1.26711	0.0022945	ARL4D,U2,U2,U2,U2
21	59100000	59150000	692	1.26709	0.00231972	ASB2,FAM181A
23	27850000	27900000	1016	1.21766	0.00235479	BOLA
19	27000000	27050000	357	1.35698	0.00237037	INCA1,KIF1C
19	42150000	42200000	622	1.25734	0.00249622	KRT33A
7	48950000	49000000	425	1.34394	0.00251852	FBXL21,LECT2
23	22200000	22250000	783	1.25369	0.00254665	CRISP1
17	41200000	41250000	809	1.25117	0.00257186	PPID
22	36050000	36100000	635	1.24829	0.00259708	MAGI1
23	43400000	43450000	1062	1.21435	0.00261643	PHACTR1
5	120850000	120900000	635	1.2435	0.0026475	BRD1
4	105100000	105150000	753	1.2396	0.00269793	MRPS33
18	18550000	18600000	699	1.23617	0.00274836	CNEP1R1,HEATR3
11	4450000	4500000	743	1.23414	0.00277358	EIF5B
5	121100000	121150000	459	1.33812	0.00281481	MOV10L1
17	5300000	5350000	753	1.22744	0.002824	FBXW7
7	98900000	98950000	617	1.21567	0.00295008	LIX1
19	57350000	57400000	330	1.33755	0.00296296	RAB37
5	97100000	97150000	797	1.21072	0.00297529	EMP1
16	33500000	33550000	710	1.20947	0.0030005	ADSS
6	104000000	104050000	691	1.20933	0.00302572	HSD17B11
20	39850000	39900000	564	1.20695	0.00305093	RXFP3,SLC45A2
4	103350000	103400000	880	1.20539	0.00310136	KIAA1549
7	62800000	62850000	342	1.32301	0.00311111	bta-mir-143,bta-mir-145
5	120900000	120950000	775	1.20327	0.00312658	ALG12,CRELD2
23	27600000	27650000	1140	1.19432	0.00313972	BOLA
10	15050000	15100000	709	1.20103	0.00322743	FEM1B
3	6550000	6600000	826	1.19929	0.00327786	C1orf110
19	9600000	9650000	603	1.1992	0.00330308	HSF5,RNF43
6	14550000	14600000	626	1.19883	0.00332829	C6H4orf32
5	65050000	65100000	980	1.19649	0.00337872	ANO4
3	60050000	60100000	551	1.19631	0.00340393	PRKACB
5	48600000	48650000	249	1.30951	0.00340741	MSRB3
3	113850000	113900000	611	1.19032	0.00345436	USP40
8	45750000	45800000	782	1.18423	0.00353001	FAM189A2
11	21050000	21100000	606	1.17777	0.00360565	GALM
16	70400000	70450000	824	1.17697	0.00363086	CENPF
19	41050000	41100000	361	1.27156	0.0037037	CASC3,MSL1
14	48450000	48500000	596	1.16488	0.00373172	EXT1
24	3950000	4000000	519	1.15625	0.00383258	ZNF407
19	27050000	27100000	272	1.25895	0.00385185	CAMTA2,ENO3,GP1BA,INCA1,PFN1,RNF167,SLC25A11,SPAG7
3	117600000	117650000	1028	1.16924	0.00392465	MLPH,PRLH
18	22350000	22400000	416	1.24526	0.004	FTO
18	63200000	63250000	735	1.14765	0.00403429	LILRA4
9	98050000	98100000	621	1.14672	0.00405951	PLG
2	54600000	54650000	249	1.23453	0.00414815	5S_rRNA,5S_rRNA
4	79650000	79700000	619	1.13917	0.00416036	GLI3
20	18150000	18200000	532	1.13772	0.00421079	U1
27	7050000	7100000	640	1.13585	0.00426122	VEGFC
7	62650000	62700000	469	1.22795	0.0042963	AFAP1L1
1	155350000	155400000	997	1.1323	0.00431165	DAZL
13	850000	900000	667	1.13215	0.00436208	PLCB1
11	5450000	5500000	998	1.12817	0.00443772	CHST10,LONRF2
3	60000000	60050000	495	1.20772	0.00444444	SAMD13
5	83950000	84000000	556	1.12753	0.00446293	ITPR2
8	18750000	18800000	773	1.12597	0.00451336	7SK
17	65950000	66000000	685	1.12331	0.00456379	KCTD10,MYO1H
23	27350000	27400000	818	1.12292	0.00458901	CLIC1,DDAH2,MGC151586,MSH5,VARS,VWA7
7	62600000	62650000	456	1.2065	0.00459259	ABLIM3
1	143050000	143100000	699	1.12102	0.00463944	FAM3B
26	33850000	33900000	413	1.20487	0.00474074	TCFL2
8	25200000	25250000	673	1.11737	0.00479072	FAM154A
10	23050000	23100000	775	1.11518	0.00491679	TRAC,TRAV29DV5
25	41100000	41150000	810	1.11389	0.00496722	GNA12

## Sheet: N'Dama
Table. N'Dama vs African
CHR	START	END	#SNP	XPEHH	PVALUE	GENES
25	41050000	41100000	975	3.3894	0.000126072	CARD11,GNA12
5	26800000	26850000	326	2.92378	0.000148148	SP1,SP7
6	43400000	43450000	912	3.3433	0.0001765	GPR125
2	6700000	6750000	807	3.3175	0.000226929	SLC40A1
14	2700000	2750000	774	3.29334	0.000277358	GML
22	44050000	44100000	453	2.81889	0.000296296	DENND6A
18	52100000	52150000	967	3.25683	0.000353001	PINLYP,XRCC1
21	56150000	56200000	906	3.22418	0.000403429	SNORD113
5	103600000	103650000	631	3.15093	0.000554715	C1RL,CLSTN3,RBP5
6	51500000	51550000	477	2.76751	0.000592593	PCDH7
10	75600000	75650000	833	3.10129	0.000706001	KCNH5
22	30400000	30450000	482	2.765	0.000740741	FOXP1
12	19250000	19300000	744	3.09075	0.00075643	ARL11,EBPL,RCBTB1
6	59800000	59850000	757	3.06242	0.000857287	TMEM156
24	22400000	22450000	689	3.06101	0.000882501	DTNA
2	48450000	48500000	412	2.76308	0.000888889	ACVR2A
8	51350000	51400000	628	3.05643	0.000907716	C9orf41
6	38650000	38700000	727	3.04861	0.000958144	FAM184B
17	49400000	49450000	695	3.04488	0.00100857	TMEM132C
14	37550000	37600000	483	2.70518	0.00103704	MSC
11	25800000	25850000	612	3.04122	0.001059	THADA
9	23850000	23900000	979	3.03754	0.00108422	SNAP91
24	22450000	22500000	764	3.03364	0.00110943	DTNA
10	14400000	14450000	795	3.02115	0.00118507	MAP2K5
28	29850000	29900000	437	2.67857	0.00118519	CAMK2G,CHCHD1,NDST2,ZSWIM8
8	106600000	106650000	713	3.02055	0.00121029	U6
12	19550000	19600000	296	2.67455	0.00133333	KCNRG,TRIM13,bta-mir-15a,bta-mir-16a
14	58600000	58650000	564	2.99631	0.00133636	RSPO2
4	12900000	12950000	852	2.99048	0.00143722	DYNC1I1
5	104100000	104150000	422	2.67027	0.00148148	C5H12ORF53,ING4,ZNF384
5	105950000	106000000	769	2.98692	0.00151286	DYRK4,RAD51AP1
8	5000000	5050000	1058	3.24516	0.00156986	GALNTL6
10	36100000	36150000	406	2.66914	0.00162963	C10H15ORF23,DISP2,IVD
15	40450000	40500000	582	2.96204	0.00166415	TEAD1
3	57750000	57800000	863	2.95077	0.00171457	CLCA2
2	128950000	129000000	831	2.94836	0.00173979	RCAN3
2	122750000	122800000	745	2.94801	0.001765	FABP3,ZCCHC17
2	120900000	120950000	724	2.94475	0.00181543	ECEL1
5	118100000	118150000	1381	3.21299	0.0018315	TBC1D22A
14	83850000	83900000	758	2.94426	0.00184065	COL14A1
10	30050000	30100000	452	2.63559	0.00192593	SCG5
8	18750000	18800000	773	2.93496	0.0019415	7SK
12	48150000	48200000	673	2.93292	0.00204236	U6
2	124950000	125000000	426	2.62866	0.00207407	SFRS4
25	41100000	41150000	810	2.93223	0.00209279	GNA12
11	25850000	25900000	728	2.92917	0.00216843	THADA
17	49450000	49500000	911	2.92338	0.00231972	TMEM132C
3	113950000	114000000	629	2.91791	0.00237015	UGT1A6
5	114300000	114350000	881	2.91404	0.00239536	ARFGAP3
25	28600000	28650000	870	2.91043	0.00244579	SBDS,TYW1
6	46700000	46750000	491	2.6171	0.00251852	SLC34A2,U6
5	27850000	27900000	570	2.9065	0.00252143	KRT80
11	60450000	60500000	756	2.90477	0.00254665	COMMD1
28	19000000	19050000	665	2.90254	0.00259708	ADO,EGR2
17	6100000	6150000	1022	3.0495	0.00261643	FAM160A1
15	54700000	54750000	454	2.60833	0.00266667	POLD3
11	92750000	92800000	924	2.89697	0.00272315	TTLL11
5	105800000	105850000	807	2.8937	0.00277358	GALNT8
27	19950000	20000000	691	2.89238	0.00279879	MSR1
10	34250000	34300000	726	2.87975	0.00284922	RASGRP1
19	24550000	24600000	1482	3.02762	0.00287807	U6
6	85850000	85900000	396	2.60448	0.00296296	YTHDC1
21	30750000	30800000	734	2.86716	0.00305093	OTUD7A
29	35250000	35300000	923	2.86609	0.00307615	NTM
15	54750000	54800000	701	2.86365	0.00312658	CHRDL2
12	19500000	19550000	403	2.59447	0.00340741	SPRYD7,TRIM13,bta-mir-3613
16	67050000	67100000	747	2.84921	0.00342915	C16H1ORF21
16	74550000	74600000	925	2.84886	0.00345436	U6
23	47600000	47650000	944	2.84649	0.00350479	SNRNP48
22	57100000	57150000	470	2.58202	0.00355556	RAF1
5	114250000	114300000	755	2.83863	0.00360565	ARFGAP3
12	19300000	19350000	698	2.83833	0.00363086	EBPL,KPNA3
5	26700000	26750000	482	2.56433	0.0037037	MAP3K12,PCBP2,PRR13,U6
11	3900000	3950000	818	2.83164	0.00378215	MGAT4A
11	28050000	28100000	869	2.82953	0.00383258	PRKCE
21	25950000	26000000	817	2.8232	0.00398386	ANKRD34C,TMED3
29	46750000	46800000	594	2.82304	0.00400908	GAL
10	34200000	34250000	578	2.81861	0.00408472	RASGRP1
16	19050000	19100000	908	2.81699	0.00410993	5S_rRNA
3	113100000	113150000	387	2.54346	0.00414815	GIGYF2,KCNJ13
8	51400000	51450000	635	2.81464	0.00418558	NMRK1,OSTF1
8	112800000	112850000	1139	2.92337	0.00418629	ALLC,DCDC2C
25	41250000	41300000	654	2.81188	0.00428643	IQCE,TTYH3
19	38850000	38900000	401	2.50454	0.0042963	SKAP1
11	26000000	26050000	727	2.8063	0.00436208	PLEKHH2
8	84100000	84150000	779	2.80439	0.00446293	ERCC6L2
26	7250000	7300000	931	2.80292	0.00451336	PRKG1
11	63550000	63600000	920	2.80145	0.00453858	ACTR2
19	39150000	39200000	477	2.49705	0.00459259	PNPO,PRR15L,SP2
21	66900000	66950000	654	2.79764	0.00468986	WARS,WDR25
8	112750000	112800000	1133	2.8994	0.00470958	DCDC2C
10	89050000	89100000	656	2.79697	0.00471508	ANGEL1,C14orf166B
2	72050000	72100000	376	2.49225	0.00474074	PTPN4
8	24700000	24750000	734	2.79527	0.00481594	SLC24A2
10	85400000	85450000	600	2.79305	0.00486636	ACOT6
24	49450000	49500000	336	2.47259	0.00488889	DYM
26	12350000	12400000	753	2.79263	0.00489158	HTR7
3	113200000	113250000	748	2.7846	0.00494201	C2orf82,NGEF
18	44000000	44050000	649	2.78369	0.00496722	CEBPG,PEPD

## Sheet: Ankole
Table. Ankole vs African
CHR	START	END	#SNP	XPEHH	PVALUE	GENES
6	71250000	71300000	625	3.04336	2.52143e-05	GSX2
5	47550000	47600000	785	3.02306	5.04286e-05	GRIP1
6	71350000	71400000	601	2.56496	0.000126072	PDGFRA
6	71200000	71250000	492	2.32348	0.000148148	CHIC2
20	3250000	3300000	701	2.49825	0.0001765	U6
5	47700000	47750000	769	2.48399	0.000201715	FAU,GRIP1,HELB
20	400000	450000	1032	2.77223	0.000261643	SLIT3,bta-mir-218-2
20	350000	400000	849	2.31962	0.000378215	SLIT3
6	71500000	71550000	799	2.28601	0.000428643	U6
20	300000	350000	975	2.28492	0.000453858	SLIT3
5	47750000	47800000	664	2.25521	0.000479072	HELB,IRAKM
5	47650000	47700000	924	2.23681	0.000529501	GRIP1
6	71400000	71450000	858	2.23625	0.000554715	PDGFRA
9	89700000	89750000	646	2.20475	0.000605144	CCDC170
3	600000	650000	660	2.16937	0.000655572	IQWD1
20	200000	250000	700	2.1684	0.000680787	PANK3
5	47600000	47650000	772	2.15806	0.000706001	GRIP1,U1
20	2250000	2300000	956	2.15079	0.000731215	KCNIP1
10	18950000	19000000	358	2.0703	0.000740741	PARP6,PKM2
14	63500000	63550000	947	2.14648	0.00075643	BAALC
20	2000000	2050000	1056	2.34929	0.000784929	LCP2
3	550000	600000	851	2.11173	0.000832073	GPR161,IQWD1
20	500000	550000	865	2.1099	0.000857287	SLIT3
20	1600000	1650000	928	2.09276	0.000983359	DOCK2
20	150000	200000	645	2.09092	0.00103379	PANK3,SPZ1,bta-mir-103-1
20	450000	500000	835	2.0846	0.00113464	SLIT3
9	88500000	88550000	916	2.07709	0.00118507	PPP1R14C
6	71150000	71200000	491	1.96378	0.00118519	CHIC2
20	1650000	1700000	951	2.06418	0.0012355	DOCK2,FAM196B
9	98900000	98950000	1175	2.23384	0.00130822	PARK2
11	6650000	6700000	774	2.0553	0.00133636	MAP4K4
10	89700000	89750000	637	2.04617	0.001412	AHSA1,ISM2,VIPAS39
6	105350000	105400000	827	2.04463	0.00143722	EVC2,U6
15	47000000	47050000	635	2.03282	0.00153807	DCHS1,MRPL17
20	2300000	2350000	1014	2.21278	0.00156986	KCNIP1
3	105950000	106000000	709	2.02611	0.0015885	CITED4,KCNQ4
10	18900000	18950000	487	1.88877	0.00162963	GRAMD2
22	58650000	58700000	881	2.02359	0.00166415	LSM3
9	89750000	89800000	590	2.01756	0.00168936	CCDC170
26	49750000	49800000	687	2.01386	0.00171457	GLRX3
10	19100000	19150000	737	2.00781	0.001765	HEXA,TMEM202
18	14650000	14700000	431	1.88227	0.00177778	FANCA,SPIRE2
10	89800000	89850000	567	2.00463	0.00184065	SPTLC2
6	71600000	71650000	833	2.00119	0.00191629	U6
24	35500000	35550000	520	1.99496	0.00199193	ROCK1,USP14
9	88300000	88350000	876	1.99405	0.00201715	RAET1G
14	63450000	63500000	788	1.9896	0.00206757	BAALC
10	19150000	19200000	475	1.8686	0.00207407	ARIH1,TMEM202
9	90300000	90350000	734	1.97166	0.00221886	SYNE1
5	20850000	20900000	620	1.9687	0.00224407	CCER1
15	29850000	29900000	596	1.96482	0.0022945	DDX6
6	94000000	94050000	641	1.9643	0.00231972	CXCL13
18	25000000	25050000	553	1.95849	0.00237015	HERPUD1,SLC12A3
11	6600000	6650000	852	1.9583	0.00239536	MAP4K4
9	89950000	90000000	463	1.85448	0.00251852	ESR1
19	19800000	19850000	953	1.9471	0.00252143	INOS,ULBP27
15	46400000	46450000	869	1.94356	0.00257186	OR10A4,OR2D2,OR2D3,ZNF215
9	99250000	99300000	1137	2.06546	0.00261643	PARK2
6	68350000	68400000	436	1.84234	0.00266667	CNGA1,NIPAL1
9	88550000	88600000	770	1.93448	0.00269793	IYD
5	74150000	74200000	736	1.93202	0.00272315	MB
6	68300000	68350000	657	1.93124	0.00274836	CNGA1
6	63350000	63400000	842	1.92987	0.00279879	GRXCR1
5	28000000	28050000	430	1.83783	0.00281481	ACVR1B,GRASP
28	33750000	33800000	839	1.92928	0.002824	DLG5
22	58450000	58500000	723	1.92802	0.00284922	SLC6A6
7	1000000	1050000	932	1.92731	0.00289965	RASGEF1C
13	73150000	73200000	573	1.92564	0.00292486	TOX2
5	47800000	47850000	516	1.92539	0.00295008	IRAKM
5	27950000	28000000	404	1.83622	0.00296296	ATG101,NR4A1
20	3150000	3200000	631	1.91681	0.0030005	FGF18
20	2650000	2700000	480	1.83309	0.00311111	RANBP17
5	60600000	60650000	550	1.90449	0.00312658	AMDHD1,HAL,LTA4H
9	75550000	75600000	596	1.90186	0.003177	MAP3K5
22	31700000	31750000	535	1.90162	0.00320222	MITF
14	52950000	53000000	628	1.8991	0.00322743	CSMD3
22	58400000	58450000	927	1.8944	0.00332829	SLC6A6
20	2700000	2750000	410	1.8205	0.00340741	RANBP17
2	23800000	23850000	547	1.88144	0.00345436	RAPGEF4
3	106450000	106500000	653	1.87941	0.00347958	RLF,TMCO2,ZMPSTE24
10	89750000	89800000	783	1.87625	0.00355522	SPTLC2
5	47950000	48000000	304	1.81493	0.00355556	5S_rRNA
20	3450000	3500000	543	1.86892	0.00360565	SMIM23
20	3500000	3550000	642	1.86738	0.00365608	SMIM23
6	68200000	68250000	457	1.80933	0.0037037	NFXL1
19	54100000	54150000	864	1.86175	0.00373172	TIMP2,USP36
5	40200000	40250000	679	1.86099	0.00375693	CNTN1
5	60450000	60500000	583	1.86053	0.00383258	NTN4
9	42000000	42050000	483	1.78829	0.00385185	FOXO3
13	80000000	80050000	904	1.85631	0.00388301	NFATC2
5	6450000	6500000	739	1.85607	0.00390822	E2F7
6	87450000	87500000	682	1.84664	0.00395865	CABS1
22	30000000	30050000	322	1.76656	0.004	EIF4E3,PROK2
4	24600000	24650000	891	1.84133	0.00403429	ISPD
23	15650000	15700000	628	1.8411	0.00405951	BYSL,MED20
1	67250000	67300000	709	1.84046	0.00408472	CASR
1	53300000	53350000	503	1.84031	0.00410993	IFT57
9	76100000	76150000	494	1.75674	0.00414815	IFNGR1
20	2600000	2650000	728	1.83997	0.00416036	GABRP
16	61100000	61150000	719	1.8396	0.00418558	RASAL2
6	107950000	108000000	692	1.83913	0.00421079	ADD1,U6
3	650000	700000	623	1.83885	0.00423601	IQWD1,snoZ278
15	29900000	29950000	413	1.75671	0.0042963	DDX6
6	63400000	63450000	728	1.83257	0.00436208	GRXCR1
6	94300000	94350000	560	1.83072	0.00438729	MRPL1
26	22000000	22050000	555	1.82996	0.00441251	BTRC
9	99200000	99250000	1100	1.89687	0.00444793	PARK2
26	28350000	28400000	778	1.82575	0.00448815	SORCS1
15	46450000	46500000	985	1.82273	0.00453858	OR10A4
2	128600000	128650000	591	1.81819	0.00456379	RUNX3
24	8000000	8050000	608	1.81605	0.00463944	DOK6
13	24650000	24700000	654	1.81069	0.00471508	OTUD1
9	76050000	76100000	663	1.80898	0.00479072	IFNGR1,IL22RA2
26	28300000	28350000	795	1.80576	0.00486636	SORCS1
5	48150000	48200000	342	1.74542	0.00488889	HMGA2,bta-mir-763
20	1750000	1800000	990	1.80202	0.00496722	DOCK2
15	46500000	46550000	1333	1.89153	0.00497122	OR6A2,U6
6	71750000	71800000	674	1.80071	0.00499244	KIT

## Sheet: Indicus
Table. Indicus vs Commercial
CHR	START	END	#SNP	XPEHH	PVALUE	GENES
7	48850000	48900000	613	2.13426	5.26648e-05	SLC25A48
7	33050000	33100000	674	2.06758	7.89973e-05	LOX
5	28400000	28450000	528	2.06385	0.00010533	U6
5	112850000	112900000	424	2.49081	0.000155015	EP300,L3MBTL2,bta-mir-2441
16	2100000	2150000	634	1.98329	0.000184327	MDM4
7	48900000	48950000	579	1.97417	0.000210659	IL9,SLC25A48
1	4850000	4900000	980	1.8712	0.000289657	KRTAP27-1
18	13400000	13450000	488	2.03604	0.000310029	BANP,CA5A
3	36400000	36450000	570	1.81122	0.000342321	PRMT6
26	25050000	25100000	638	1.75562	0.000421319	WDR96
7	28150000	28200000	675	1.75007	0.000447651	C5orf63
13	57900000	57950000	469	2.0352	0.000465044	NELFCD
8	76300000	76350000	646	1.73804	0.000500316	SPINK4
7	31550000	31600000	612	1.72316	0.000526648	CSNK1G3
5	113150000	113200000	681	1.71939	0.000552981	CSDC2,PMM1,POLR3H
3	117650000	117700000	955	1.71388	0.000579313	RAB17
7	62650000	62700000	469	1.99391	0.000620059	AFAP1L1
23	44450000	44500000	714	1.68229	0.000631978	C23H6ORF105
4	79650000	79700000	619	1.6804	0.000658311	GLI3
22	36000000	36050000	640	1.66991	0.000684643	MAGI1
6	104000000	104050000	691	1.64536	0.000737308	HSD17B11
8	23050000	23100000	870	1.63836	0.00086897	IFNAH
22	37900000	37950000	616	1.63382	0.000921635	SYNPR
7	62600000	62650000	456	1.96153	0.000930088	ABLIM3
19	22150000	22200000	713	1.61598	0.0009743	BHLHA9,TUSC5
5	65050000	65100000	980	1.61185	0.00102696	ANO4
18	22300000	22350000	440	1.89776	0.0010851	FTO
18	13350000	13400000	461	1.8626	0.00124012	CA5A,LAT
12	29650000	29700000	746	1.56604	0.00126396	B3GALTL,bta-mir-2299
3	117600000	117650000	1028	1.48738	0.00135501	MLPH,PRLH
11	48350000	48400000	740	1.54619	0.00136929	REEP1
7	62800000	62850000	342	1.80541	0.00139513	bta-mir-143,bta-mir-145
8	23150000	23200000	536	1.54169	0.00139562	IFNB3
22	36050000	36100000	635	1.53659	0.00142195	MAGI1
22	59800000	59850000	611	1.53576	0.00144828	COPG1,H1FX,HMCES,bta-mir-2374
7	41600000	41650000	629	1.53553	0.00147462	BTNL9
2	128350000	128400000	743	1.5339	0.00150095	U6
7	48950000	49000000	425	1.7897	0.00155015	FBXL21,LECT2
19	12450000	12500000	850	1.53156	0.00155361	BCAS3
5	28450000	28500000	552	1.53024	0.00157995	SLC4A8
5	28500000	28550000	515	1.52093	0.00160628	SLC4A8
26	45850000	45900000	776	1.51343	0.00171161	ADAM12
10	7650000	7700000	966	1.51255	0.00173794	IQGAP2
22	51900000	51950000	579	1.50599	0.0017906	PFKFB4,SHISA5
5	97100000	97150000	797	1.5005	0.00181694	EMP1
22	59850000	59900000	782	1.49595	0.00184327	RAB7A
22	56500000	56550000	1038	1.39735	0.00189702	TRH
1	155350000	155400000	997	1.48337	0.00197493	DAZL
11	7200000	7250000	743	1.48063	0.00200126	IL18RAP,SLC9A4
3	19700000	19750000	464	1.70969	0.00201519	GABPB2,SEMA6C
16	66350000	66400000	722	1.47998	0.0020276	RGL1,U6
15	46650000	46700000	1579	1.3944	0.00216802	U6
7	62700000	62750000	306	1.67228	0.00217021	AFAP1L1,GRPEL2
5	120900000	120950000	775	1.47178	0.00218559	ALG12,CRELD2
26	35000000	35050000	694	1.47032	0.00221192	VWA2
28	44300000	44350000	579	1.46228	0.00229092	PARG
15	81850000	81900000	707	1.46064	0.00231725	P2RX3,PRG3
22	30200000	30250000	427	1.67192	0.00232522	bta-mir-1284
19	42150000	42200000	622	1.45978	0.00239625	KRT33A
25	41150000	41200000	748	1.44991	0.00242258	AMZ1,GNA12
7	33100000	33150000	514	1.44574	0.00244892	LOX,SRFBP1
5	120850000	120900000	635	1.44067	0.00247525	BRD1
5	113250000	113300000	530	1.43253	0.00252791	C22orf46,MEI1,NHP2L1,XRCC6
19	9600000	9650000	603	1.42699	0.00258058	HSF5,RNF43
20	39850000	39900000	564	1.42358	0.00263324	RXFP3,SLC45A2
7	51850000	51900000	379	1.65142	0.00263525	CTNNA1,SIL1
3	60050000	60100000	551	1.41927	0.00268591	PRKACB
26	42750000	42800000	731	1.41785	0.00271224	DMBT1
15	81900000	81950000	823	1.41706	0.00273857	PRG3
19	57350000	57400000	330	1.63308	0.00279027	RAB37
8	104100000	104150000	623	1.40853	0.00279124	FKBP15,SLC31A2
3	12450000	12500000	848	1.40699	0.00281757	FCRL2
10	15050000	15100000	709	1.39769	0.0029229	FEM1B
4	52450000	52500000	376	1.62813	0.00294528	TES
17	72400000	72450000	634	1.39674	0.00297556	PISD,SFI1
8	60000000	60050000	489	1.61429	0.00310029	UNC13B
19	43900000	43950000	910	1.38448	0.00310723	ARL4D,U2,U2,U2,U2
10	68250000	68300000	580	1.38236	0.00313356	KTN1
14	48450000	48500000	596	1.38146	0.00315989	EXT1
6	109250000	109300000	622	1.37917	0.00318622	CTBP1
19	41050000	41100000	361	1.60962	0.00325531	CASC3,MSL1
3	117550000	117600000	806	1.36927	0.00326522	MLPH
14	83150000	83200000	593	1.36247	0.00334422	SNX16
7	12450000	12500000	655	1.35563	0.00339688	CD97,DDX39
3	19650000	19700000	339	1.60204	0.00341032	LYSMD1,PIP5K1A,SCNM1,TMOD4,TNFAIP8L2,VPS72
19	63450000	63500000	806	1.35538	0.00342321	bta-mir-2284p
2	133400000	133450000	877	1.3513	0.00350221	OTUD3
11	5500000	5550000	1024	1.33361	0.00352304	NMS
8	26900000	26950000	779	1.35105	0.00352854	CNTLN
5	113100000	113150000	587	1.35082	0.00355488	ACO2,POLR3H,SNORA11
7	62500000	62550000	475	1.59791	0.00356534	ABLIM3
10	103250000	103300000	898	1.34909	0.00358121	TTC7B
5	28300000	28350000	622	1.34424	0.00368654	SCN8A
10	23050000	23100000	775	1.34381	0.00371287	TRAC,TRAV29DV5
5	113000000	113050000	405	1.59723	0.00372035	TEF,ZC3H7B
8	17000000	17050000	897	1.34321	0.0037392	TEK
4	89150000	89200000	771	1.34229	0.00379187	5S_rRNA
15	81000000	81050000	1042	1.30116	0.00379404	OR5M3
7	28250000	28300000	705	1.3378	0.00384453	2016-03-03
3	19600000	19650000	525	1.33442	0.00387087	PIP5K1A,PSMD4
19	12500000	12550000	456	1.57427	0.00387537	BCAS3
12	33750000	33800000	780	1.33034	0.0039762	ATP8A2
27	28450000	28500000	666	1.32973	0.00400253	RNF122
7	62850000	62900000	287	1.57016	0.00403038	CSNK1A1
17	5300000	5350000	753	1.32697	0.00408153	FBXW7
4	44150000	44200000	662	1.32094	0.00416052	CCDC146
19	27000000	27050000	357	1.56636	0.0041854	INCA1,KIF1C
12	16350000	16400000	809	1.31484	0.00426585	LRRC63,SNORA48
3	54600000	54650000	965	1.31285	0.00431852	GBP4,U2
8	104150000	104200000	481	1.5509	0.00434041	FKBP15,SLC31A1
3	7250000	7300000	948	1.31134	0.00434485	NOS1AP
19	20300000	20350000	525	1.30955	0.00442385	NLK
10	9900000	9950000	520	1.30902	0.00445018	ARSB
10	65950000	66000000	681	1.30831	0.00447651	DDHD1
5	56850000	56900000	297	1.53953	0.00449543	RDH16,SDR9C7
4	12600000	12650000	595	1.30773	0.00452918	ASB4
10	103600000	103650000	793	1.30096	0.00455551	RPS6KA5
4	30500000	30550000	785	1.30073	0.00458184	DNAH11
11	104250000	104300000	1036	1.25758	0.00460705	SURF6
2	133350000	133400000	883	1.29919	0.00463451	OTUD3,PLA2G2E
19	27050000	27100000	272	1.5283	0.00465044	CAMTA2,ENO3,GP1BA,INCA1,PFN1,RNF167,SLC25A11,SPAG7
14	550000	600000	513	1.29868	0.00466084	5S_rRNA,5S_rRNA
7	49950000	50000000	736	1.29655	0.0047135	SPOCK1
5	112900000	112950000	600	1.29632	0.00473984	CHADL,L3MBTL2,RANGAP1,U6
18	48350000	48400000	217	1.50515	0.00480546	KCNK6
11	5450000	5500000	998	1.29119	0.00481883	CHST10,LONRF2
21	59100000	59150000	692	1.2911	0.00484517	ASB2,FAM181A
10	26750000	26800000	786	1.29014	0.0048715	PARP2,TEP1
10	103550000	103600000	553	1.28908	0.00489783	RPS6KA5
8	25200000	25250000	673	1.28672	0.00497683	FAM154A
