# Supplementary material for: The genome landscape of indigenous African cattle
Source: Genome Biol. 2017 Feb 20;18:34. doi: 10.1186/s13059-017-1153-y (PMC5319050; doi:10.1186/s13059-017-1153-y)
Supplement: Additional file 3: — Summary of XP-CLR analysis. (XLSX 37 kb) [file 13059_2017_1153_MOESM3_ESM.xlsx]

## Sheet: African
Table. African vs Commericial
CHR	START	END	#SNP	XPCLR	GENES
17	25077000	25127000	430	902.402	PRAME
13	11325385	11375385	600	776.714	ANKRD26
18	57678128	57728128	600	720.862	SIGLECL1
4	120725001	120775001	592	712.693	5S_rRNA
14	475152	525152	600	709.935	5S_rRNA,5S_rRNA,5S_rRNA,5S_rRNA,5S_rRNA
17	51327000	51377000	302	673.851	HSFY2,PRAME
29	5675001	5725001	600	585.06	TRIM43,U6
8	70927553	70977553	600	572.597	TNFRSF10D
21	69425020	69475020	600	536.989	EXOC3L4,TNFAIP2
4	106425001	106475001	600	536.21	TRB@
5	103375606	103425606	600	488.195	CD163L1
17	51377000	51427000	386	436.961	PRAME
7	9725070	9775070	600	349.534	U6
8	70877553	70927553	581	336.343	RHOBTB2
3	11975203	12025203	600	336.18	CD1A
10	23076184	23126184	600	336.12	TRAC,TRAV29DV5
9	88275194	88325194	600	308.103	RAET1G
23	27675722	27725722	600	279.107	BT.105339
10	22926184	22976184	600	268.478	TRAC
10	22476184	22526184	600	265.305	TRAC
9	88225194	88275194	600	260.754	RAET1G
28	32775591	32825591	472	240.043	KCNMA1
26	50575563	50625563	541	221.473	5S_rRNA
8	62577553	62627553	176	200.825	SHB,bta-mir-2474
10	22626184	22676184	600	199.166	TRAC
2	124775208	124825208	595	198.37	PTPRU
21	45325020	45375020	260	189.578	EAPP
1	3075004	3125004	163	186.327	SCAF4,SOD1
16	51925129	51975129	225	179.534	GABRD,PRKCZ
8	92377553	92427553	489	174.862	LPPR1
13	57625385	57675385	206	162.476	ZNF831
28	44625591	44675591	204	162.227	MARCH8
18	63178128	63228128	578	157.703	LILRA4
17	49077000	49127000	364	157.562	TMEM132D
4	66625001	66675001	235	147.616	C4H7orf41
7	53975070	54025070	381	147.426	PCDHB10,PCDHB11,PCDHB14,PCDHB16,PCDHB7
6	62625191	62675191	136	146.389	BEND4
21	70825020	70875020	284	143.349	ADSSL1,INF2,SIVA1
19	19825058	19875058	600	142.293	INOS,ULBP27
21	7125020	7175020	350	141.353	MEF2A
8	54927553	54977553	462	139.632	RAN
24	43625722	43675722	219	138.564	SEH1L
6	96525191	96575191	154	135.988	ANTXR2
14	675152	725152	568	135.206	U6
11	59930289	59980289	229	134.015	USP34
23	44975722	45025722	240	133.995	NEDD9,SMIM13
23	44625722	44675722	377	133.084	TMEM170B
10	22376184	22426184	600	132.788	TRAC
7	51975070	52025070	115	131.661	SIL1
10	78976184	79026184	176	130.883	GPHN
10	76626184	76676184	253	128.414	SYNE2
13	49525385	49575385	199	127.212	BMP2
10	76676184	76726184	289	126.739	ESR2,SYNE2
13	52125385	52175385	216	126.061	ATRN
8	83227553	83277553	228	124.305	FANCC,TSPY-M2
24	43975722	44025722	327	118.981	MC2R,MC5R
18	14078128	14128128	183	117.715	CBFA2T3,PABPN1L,TRAPPC2L
26	13575563	13625563	258	117.677	BTAF1,CPEB3
10	10076184	10126184	368	117.233	BHMT2
4	68925001	68975001	275	116.895	HIBADH,SNORD56
19	44575058	44625058	146	116.88	ASB16,C17orf53,HDAC5
24	43525722	43575722	193	116.373	PTPN2
3	113375203	113425203	600	116.323	INPP5D
7	52425070	52475070	98	115.721	UBE2D2
22	36026138	36076138	321	115.444	MAGI1
10	78126184	78176184	450	114.51	FUT8
8	59927553	59977553	255	114.107	UNC13B
5	110825606	110875606	219	113.599	GTPBP1,JOSD1,TOMM22,UNC84B
28	41525591	41575591	155	113.372	U6,U6,WAPAL
21	45825020	45875020	152	112.868	KIAA0391
11	5980289	6030289	246	112.843	NPAS2,RPL31,TBC1D8
13	50375385	50425385	153	112.5	UBE2D3,UBE2D3
7	52675070	52725070	207	112.13	NRG2,PSD2
3	34425203	34475203	166	110.64	TAF13,WDR47
10	76726184	76776184	418	110.407	ESR2,U6
7	53025070	53075070	184	110.388	CYSTM1
23	28475722	28525722	600	110.134	BOLA
18	14028128	14078128	271	107.177	APRT,CDT1,GALNS
3	120775203	120825203	238	106.842	MTERFD2,PASK,SNED1
19	45275058	45325058	421	106.613	C1QL1,KIF18B
7	53925070	53975070	420	105.165	PCDHB6,PCDHB7
10	77426184	77476184	542	104.807	FNTB
2	131275208	131325208	288	104.43	WNT4
7	52175070	52225070	74	103.453	SNORA74,SNORA74
9	73125194	73175194	178	103.407	SLC2A12,TBPL1
10	77326184	77376184	281	103.087	CHURC1
10	85376184	85426184	389	102.756	MGC160092
7	53075070	53125070	191	102.629	CYSTM1,PFDN1
9	73275194	73325194	181	102.404	SGK1
10	77276184	77326184	271	101.844	5S_rRNA
12	80776698	80826698	216	101.338	PCCA

## Sheet: N'Dama
Table. N'Dama vs African
CHR	START	END	#SNP	XPCLR	GENES
2	6725208	6775208	600	831.104	SLC40A1
3	3025115	3075115	600	720.28	UCK2
19	24525142	24575142	600	718.992	U6
17	29177000	29227000	600	708.224	SCLT1
2	122725208	122775208	600	668.734	FABP3
3	3075115	3125115	600	657.072	UCK2
18	52078128	52128128	600	654.284	XRCC1
18	52078128	52128128	600	654.284	PINLYP
14	2825152	2875152	600	647.425	LYPD2
14	2825152	2875152	600	647.425	SLURP1
14	2825152	2875152	600	647.425	THEM6
14	2825152	2875152	600	647.425	PSCA
25	41175036	41225036	600	645.531	AMZ1
25	41175036	41225036	600	645.531	BRAT1
24	60525722	60575722	600	640.913	CDH20
8	5127553	5177553	600	636.463	GALNTL6
11	48829718	48879718	543	630.726	ST3GAL5
9	9575194	9625194	600	616.297	COL9A1
4	114725050	114775050	600	613.558	NUB1
4	114725050	114775050	600	613.558	WDR86
4	114725050	114775050	600	613.558	CRYGN
12	19226698	19276698	600	612.677	RCBTB1
12	19226698	19276698	600	612.677	ARL11
10	7726184	7776184	600	609.246	IQGAP2
29	40825001	40875001	600	599.865	DAGLA
2	125225208	125275208	600	599.048	OPRD1
2	122625208	122675208	600	597.251	PEF1
2	122625208	122675208	600	597.251	HCRTR1
15	40425289	40475289	573	593.314	TEAD1
20	2425024	2475024	600	593.087	KCNIP1
4	114775050	114825050	600	592.147	CRYGN
4	114775050	114825050	600	592.147	RHEB
4	114625050	114675050	600	591.746	SMARCD3
17	6027000	6077000	600	589.309	PET112L
6	27425191	27475191	600	588.367	TSPAN5
4	10025050	10075050	434	587.887	CDK6
11	67479718	67529718	547	585.901	ANTXR1
26	36875563	36925563	600	585.175	GFRA1
14	2725152	2775152	600	584.976	GML
14	2725152	2775152	600	584.976	LY6K
8	5077553	5127553	600	581.345	GALNTL6
10	9326184	9376184	600	580.466	SCAMP1
1	155625238	155675238	600	577.635	PLCL2
29	35225001	35275001	600	577.554	NTM
10	75576184	75626184	573	576.456	KCNH5
4	10575050	10625050	600	574.717	CALCR
21	30725020	30775020	600	571.606	OTUD7A
3	57725115	57775115	600	569.151	CLCA1
3	57725115	57775115	600	569.151	CLCA2
11	25929718	25979718	600	568.449	PLEKHH2
14	2875152	2925152	600	565.967	ARC
11	6979718	7029718	600	565.052	IL1RL2
11	6979718	7029718	600	565.052	5S_rRNA
19	50925142	50975142	600	562.919	bta-mir-2345
19	50925142	50975142	600	562.919	bta-mir-2345
6	16675191	16725191	600	562.761	LRIT3
6	16675191	16725191	600	562.761	RPS26
11	329718	379718	600	562.05	MERTK
26	7125563	7175563	600	560.821	PRKG1
10	10426184	10476184	600	558.364	HOMER1
8	112777553	112827553	600	558.097	DCDC2C
29	35175001	35225001	600	558.025	NTM
8	106577553	106627553	493	553.84	U6
17	6077000	6127000	600	553.768	PET112L
17	6077000	6127000	600	553.768	FAM160A1
2	122575208	122625208	600	552.986	COL16A1
2	122575208	122625208	600	552.986	PEF1
2	122575208	122625208	600	552.986	SNORA70
23	27725665	27775665	600	547.068	POU5F1
26	49525563	49575563	541	546.759	EBF3
26	7275563	7325563	600	546.543	PRKG1
25	41075036	41125036	600	545.636	GNA12
28	18375591	18425591	600	542.303	RTKN2
11	106779718	106829718	600	540.917	FCNB
3	60375115	60425115	600	540.228	TTLL7
29	34775001	34825001	600	539.662	OPCML
17	63427000	63477000	600	536.447	RASAL1
17	63427000	63477000	600	536.447	CCDC42B
17	63427000	63477000	600	536.447	DDX54
17	63427000	63477000	600	536.447	RITA
17	63427000	63477000	600	536.447	IQCD
18	63478128	63528128	600	535.126	TARM1
19	3875142	3925142	600	533.37	KIF2B
19	3875142	3925142	600	533.37	SNORA31
11	17379718	17429718	600	531.77	U7
20	425024	475024	600	531.55	SLIT3
20	425024	475024	600	531.55	bta-mir-218-2
5	11075606	11125606	600	530.381	PPFIA2
18	44278128	44328128	600	529.828	CHST8
14	58625152	58675152	524	529.737	RSPO2
14	58625152	58675152	524	529.737	5S_rRNA
15	39175289	39225289	600	528.161	SPON1
11	3829718	3879718	600	527.975	MGAT4A
11	3829718	3879718	600	527.975	SNORA18
11	3329718	3379718	600	527.531	VWA3B
21	66875020	66925020	595	526.622	SLC25A47
21	66875020	66925020	595	526.622	WARS
21	66875020	66925020	595	526.622	WDR25
10	15426184	15476184	600	525.943	CORO2B
8	112677553	112727553	569	524.99	STOM
13	34025828	34075828	578	523.732	ZEB1
10	1126184	1176184	600	523.478	APC
11	7029718	7079718	600	522.667	IL1RL2
2	121325208	121375208	600	522.359	TRIM62
6	27325191	27375191	600	520.427	TSPAN5
6	27325191	27375191	600	520.427	U6
6	26825191	26875191	585	519.693	ADH4
5	114475606	114525606	600	519.662	TTLL1
19	48325142	48375142	524	519.603	TANC2
8	112827553	112877553	600	519.077	DCDC2C
8	112827553	112877553	600	519.077	ALLC
8	112827553	112877553	600	519.077	COLEC11
8	5027553	5077553	600	515.832	GALNTL6
9	23825194	23875194	600	515.17	SNAP91
8	18777553	18827553	600	515.118	7SK
12	19276698	19326698	600	514.877	ARL11
12	19276698	19326698	600	514.877	EBPL
9	24125194	24175194	600	513.268	KIAA0408
8	99677553	99727553	489	512.26	U6
12	23276698	23326698	600	511.311	STOML3
12	23276698	23326698	600	511.311	FREM2
10	38526184	38576184	600	511.099	EPB42
16	68725129	68775129	600	511.001	HMCN1

## Sheet: Ankole
Table. Ankole vs African
CHR	START	END	#SNP	XPCLR	GENES
14	63475152	63525152	600	560.002	BAALC
22	2926138	2976138	600	525.717	ZCWPW2
6	71525191	71575191	600	518.874	U6
6	71325191	71375191	516	508.173	PDGFRA
9	88525194	88575194	600	482.941	IYD
11	14129718	14179718	600	454.698	FAM136A,XDH
6	62975191	63025191	442	436.828	ATP8A1
6	71275191	71325191	526	414.978	GSX2
20	2275024	2325024	600	407.1	KCNIP1
3	575115	625115	600	352.063	GPR161,IQWD1
23	15675665	15725665	553	342.849	BYSL,CCND3,MED20
15	46475289	46525289	600	330.349	U6
6	71375191	71425191	333	319.303	PDGFRA
20	425024	475024	600	314.179	SLIT3,bta-mir-218-2
6	71225191	71275191	305	297.608	CHIC2
18	14728128	14778128	343	294.978	DEF8,MC1-R,TCF25,TUBB3
20	2325024	2375024	600	280.967	KCNIP1
6	71575191	71625191	424	274.387	U6
5	47625606	47675606	600	271.715	GRIP1
20	325024	375024	600	271.584	SLIT3
5	47675606	47725606	600	270.598	GRIP1,HELB
9	89725194	89775194	595	263.798	CCDC170
11	40729718	40779718	600	261.236	FANCL
11	17379718	17429718	600	228.152	U7
5	47575606	47625606	600	227.359	GRIP1,U1
5	48125606	48175606	276	226.041	HMGA2,bta-mir-763
5	47525606	47575606	600	224.565	GRIP1
11	14179718	14229718	392	223.38	XDH
9	42775194	42825194	584	221.69	SCML4
13	24575828	24625828	350	221.152	C10orf67
5	27925606	27975606	455	217.64	ATG101
23	525665	575665	600	217.405	KHDRBS2
12	14676698	14726698	502	214.393	TSC22D1
18	14678128	14728128	421	205.322	FANCA,SPIRE2
9	90275194	90325194	600	203.409	SYNE1
20	275024	325024	600	202.076	SLIT3
5	47725606	47775606	600	200.36	FAU,HELB
20	475024	525024	600	195.296	SLIT3
10	85676184	85726184	525	194.518	COQ6,FAM161B,ZNF410
20	3075024	3125024	538	191.245	NPM1
20	375024	425024	600	189.907	SLIT3
6	104575191	104625191	600	188.215	PPP2R2C
6	2375191	2425191	600	187.709	NPY1R,NPY5R
20	3125024	3175024	539	182.263	FGF18
15	44975289	45025289	600	182.007	RIC3
20	3175024	3225024	454	180.857	FGF18
11	82929718	82979718	600	179.024	5S_rRNA,NBAS
17	58127000	58177000	575	176.674	CCDC60
6	16675191	16725191	600	175.851	LRIT3,RPS26
5	48075606	48125606	423	171.829	HMGA2
5	47775606	47825606	413	171.664	IRAKM
15	29875289	29925289	322	170.335	DDX6
23	825665	875665	577	168.899	KHDRBS2
6	68325191	68375191	494	167.072	CNGA1,NIPAL1
9	15425194	15475194	600	166.584	SENP6
4	24525050	24575050	600	166.04	ISPD
5	28225606	28275606	571	165.485	SCN8A
5	30625606	30675606	470	164.534	C1QL4,DNAJC22,TROAP
6	62875191	62925191	462	162.428	ATP8A1,SHISA3
22	2676138	2726138	597	162.38	CMC1
13	24525828	24575828	474	161.698	C10orf67
6	63125191	63175191	600	161.573	ATP8A1
14	66575152	66625152	587	158.565	RGS22
12	76726698	76776698	600	158.531	CLDN10
7	77275070	77325070	599	157.652	HMMR,MAT2B
10	89726184	89776184	600	156.885	ISM2,SPTLC2
6	105375191	105425191	600	153.783	EVC2,U6
9	88475194	88525194	600	153.603	PPP1R14C
5	28075606	28125606	363	151.943	ACVRL1
26	28375563	28425563	600	151.849	SORCS1
13	48625828	48675828	600	151.678	FERMT1
6	70725191	70775191	577	149.435	LNX1
5	20875606	20925606	487	148.375	CCER1,EPYC
7	77325070	77375070	568	146.422	MAT2B
22	11476138	11526138	547	145.994	PLCD1,VILL
6	63075191	63125191	537	142.845	ATP8A1
23	15575665	15625665	386	140.343	FRS3,PRICKLE4,TOMM6,USP49
20	3025024	3075024	338	139.985	RANBP17,TLX3
6	71175191	71225191	153	139.716	CHIC2
15	46425289	46475289	600	138.254	OR10A4,OR2D2
3	105975115	106025115	488	138.075	KCNQ4
7	16525070	16575070	430	136.32	C19orf38,CARM1,TMED1
5	27975606	28025606	298	136.246	GRASP,NR4A1
18	64828128	64878128	600	134.949	ZNF772
20	1625024	1675024	600	134.533	DOCK2,FAM196B
9	75625194	75675194	600	133.839	MAP3K5
16	70425129	70475129	555	133.683	CENPF
15	46325289	46375289	600	133.403	NLRP14,ZNF214
12	80576698	80626698	509	133.306	CLYBL
6	105475191	105525191	600	132.575	STK32B
13	24925828	24975828	600	132.277	7SK
4	5725050	5775050	600	130.354	ZPBP
9	70225194	70275194	600	129.447	AKAP7
1	133175004	133225004	600	125.44	U6
18	14528128	14578128	468	125.29	CPNE7,RPL13,snoMBII-202
9	39125194	39175194	452	125.266	FYN
27	6975580	7025580	408	124.917	U6,VEGFC
14	63425152	63475152	600	124.724	BAALC,SNORA61
6	105225191	105275191	600	124.562	EVC
5	47825606	47875606	369	123.571	IRAKM
9	39075194	39125194	341	123.244	FYN
23	675665	725665	600	122.072	KHDRBS2

## Sheet: Indicus
Table. Indicus vs Commercial
CHR	START	END	#SNP	XPCLR	GENES
17	25077000	25127000	430	998.93	PRAME
17	51327000	51377000	302	690.347	HSFY2,PRAME
17	51377000	51427000	386	409.017	PRAME
5	120825606	120875606	347	354.024	BRD1
5	113075606	113125606	268	340.536	ACO2,PHF5A,SNORA11
1	3075004	3125004	163	333.306	SCAF4,SOD1
21	70825020	70875020	284	307.679	ADSSL1,INF2,SIVA1
8	62577553	62627553	176	296.147	SHB,bta-mir-2474
7	62675070	62725070	192	289.8	AFAP1L1
24	55225722	55275722	140	283.778	TCF7L2
23	44625722	44675722	377	283.239	TMEM170B
11	48880289	48930289	396	278.002	ST3GAL5
16	51925129	51975129	225	276.448	GABRD,PRKCZ
7	60675070	60725070	354	276.14	DPYSL3
11	37630289	37680289	380	271.054	RTN4
26	31075563	31125563	388	268.59	7SK,MXI1
13	57625385	57675385	206	267.851	ZNF831
2	125725208	125775208	246	267.267	ATPIF1,DNAJC8
18	57678128	57728128	600	262.68	SIGLECL1
3	21175203	21225203	338	261.251	U1,U1
23	47925722	47975722	239	258.008	RREB1
6	115525191	115575191	204	255.737	CC2D2A,FBXL5,bta-mir-2448
13	57975385	58025385	202	250.513	GNAS,GNAS
6	24775191	24825191	416	250.332	PPP3CA
19	29725058	29775058	289	247.907	GAS7
11	59780289	59830289	208	247.7	AHSA2,USP34
11	49280289	49330289	193	246.272	GGCX,MAT2A
16	51875129	51925129	274	242.604	PRKCZ,U6
6	96425191	96475191	163	241.956	ANTXR2
5	112075606	112125606	331	241.527	TNRC6B
3	36425203	36475203	600	241.054	PRMT6
23	44525722	44575722	297	237.865	C23H6ORF105
3	117575203	117625203	600	236.656	MLPH
5	120875606	120925606	600	234.594	ALG12
13	57875385	57925385	190	233.115	CTSZ,NELFCD,TUBB1
13	11325385	11375385	600	232.174	ANKRD26
10	103976184	104026184	214	230.666	EIF3J,SPG11,U6
10	103526184	103576184	260	229.12	RPS6KA5
5	114425606	114475606	600	226.426	PACSIN2
18	24928128	24978128	161	225.368	NUP93
7	62625070	62675070	247	224.622	ABLIM3,AFAP1L1
20	3025063	3075063	341	224.174	RANBP17,TLX3
21	45325020	45375020	260	224.084	EAPP
10	103576184	103626184	364	223.268	RPS6KA5
9	73275194	73325194	181	222.595	SGK1
11	27780289	27830289	329	221.372	SRBD1
3	19575203	19625203	164	219.648	PIP5K1A,PSMD4,U6
16	52425129	52475129	120	219.007	B3GALT6,DVL1,FAM132A,MXRA8,SDF4,UBE2J2
5	109675606	109725606	163	217.701	MICAL3
21	22025020	22075020	150	217.674	CIB1,GDPGP1,NGRN,SEMA4B,VPS33B
16	66325129	66375129	363	216.869	RGL1,U6
10	103476184	103526184	224	216.178	RPS6KA5
17	53627000	53677000	202	215.311	NCOR2
10	76726184	76776184	418	214.569	ESR2,U6
6	41225191	41275191	294	214.258	SLIT2
11	59930289	59980289	229	213.947	USP34
7	48925070	48975070	172	213.652	FBXL21
23	44975722	45025722	240	213.537	NEDD9,SMIM13
2	125925208	125975208	447	212.733	EYA3
6	96525191	96575191	154	211.696	ANTXR2
1	4875004	4925004	548	211.503	KRTAP27-1
1	150425004	150475004	489	210.614	CLDN14
7	44775070	44825070	227	208.355	BSG,CDC34,GZMM,MADCAM1,TPGS1
22	35076138	35126138	303	208.039	LRIG1
24	48925722	48975722	156	207.289	CTIF,U6
17	49077000	49127000	364	205.781	TMEM132D
18	24878128	24928128	238	205.288	NUP93
19	39875058	39925058	280	204.174	C17orf96
1	95875004	95925004	203	204.082	FNDC3B
18	14028128	14078128	271	203.999	APRT,CDT1,GALNS
8	59877553	59927553	422	203.233	UNC13B
4	120725001	120775001	592	202.699	5S_rRNA
5	106225606	106275606	276	201.825	CCND2,TIGAR
11	61180289	61230289	194	201.366	EHBP1
3	39925203	39975203	312	200.882	AMY2B
5	109975606	110025606	231	199.838	GGA1,LGALS1,NOL12,PDXP,SH3BP1,bta-mir-2438
8	54927553	54977553	462	199.669	RAN
11	49480289	49530289	182	199.2	RETSAT,TGOLN2
8	59927553	59977553	255	198.583	UNC13B
19	39425058	39475058	174	197.01	KPNB1
5	107975606	108025606	431	196.465	5S_rRNA,NINJ2
7	54025070	54075070	331	196.457	PCDHB15
2	125525208	125575208	179	196.086	PHACTR4
19	44675058	44725058	190	196.048	BKB3
16	47575129	47625129	160	194.383	DNAJC11,THAP3
15	63925599	63975599	223	193.809	WT1
7	62575070	62625070	210	192.848	ABLIM3
5	112825606	112875606	272	192.661	EP300
21	7125020	7175020	350	192.478	MEF2A
16	47625129	47675129	161	191.98	KLHL21,PHF13,TAS1R1,THAP3,ZBTB48
9	85725194	85775194	225	191.673	STXBP5
5	111825606	111875606	397	189.996	5S_rRNA,FAM83F,GRAP2
28	44625591	44675591	204	189.449	MARCH8
5	114375606	114425606	404	189.138	PACSIN2
22	30176138	30226138	204	188.832	bta-mir-1284
8	59977553	60027553	281	188.797	UNC13B
3	19625203	19675203	235	188.708	PIP5K1A,VPS72
22	35676138	35726138	232	188.455	bta-mir-584-4
16	47775129	47825129	229	188.376	ESPN,HES2
20	2875063	2925063	152	187.185	RANBP17
22	50776138	50826138	272	186.744	RBM5,RBM6,U6
22	50676138	50726138	347	186.055	GNAI2,GNAT1,SLC38A3
4	51225001	51275001	172	185.957	CFTR
5	120925606	120975606	470	185.695	ALG12,CRELD2,PIM3
5	112125606	112175606	295	185.693	TNRC6B
4	49025001	49075001	358	185.662	CBLL1,SLC26A3
7	53175070	53225070	115	185.063	HBEGF,PFDN1
2	125425208	125475208	161	184.747	RAB42,RCC1,SNORA16,SNORA44,SNORA61,SNORD99,TRNAU1AP
4	51475001	51525001	152	184.588	ST7
10	77426184	77476184	542	183.461	FNTB
5	29825606	29875606	168	182.963	LIMA1
5	112525606	112575606	325	182.841	SLC25A17
11	27630289	27680289	247	182.788	SRBD1
14	475152	525152	600	182.41	5S_rRNA,5S_rRNA,5S_rRNA,5S_rRNA,5S_rRNA
21	7075020	7125020	285	181.012	MEF2A
23	9175722	9225722	206	180.611	ZNF76
7	53975070	54025070	381	180.146	PCDHB10,PCDHB11,PCDHB14,PCDHB16,PCDHB7
8	92377553	92427553	489	178.876	LPPR1
2	125825208	125875208	394	178.505	HNRNPA1L2
19	45275058	45325058	421	178.456	C1QL1,KIF18B
13	52125385	52175385	216	178.104	ATRN
4	23775001	23825001	416	177.947	AGMO
1	42425004	42475004	341	176.17	CLDND1,GPR15
2	125275208	125325208	217	175.843	YTHDF2
16	52575129	52625129	106	175.84	ACAP3,CPSF3L,GLTPD1,PUSL1,SCNN1D
10	103376184	103426184	573	175.837	TTC7B
19	39375058	39425058	151	175.695	KPNB1,TBKBP1
1	150675004	150725004	209	175.453	SIM2
2	121775208	121825208	298	175.349	RBBP4,SYNC,ZBTB8OS
11	63530289	63580289	154	174.242	ACTR2
5	28425606	28475606	370	174.183	SLC4A8,U6
3	93225203	93275203	472	173.839	GLIS1
1	81975004	82025004	227	173.758	IGF2BP2
21	70875020	70925020	257	173.333	AKT1,CEP170B,ZBTB42
3	121125203	121175203	540	173.331	ATG4B,DTYMK,THAP4
5	112925606	112975606	386	173.075	RANGAP1,U6
21	5725020	5775020	600	172.95	LRRK1
22	51526138	51576138	255	172.795	ARIH2,DALRD3,IMPDH2,NDUFAF3,P4HTM,QRICH1,WDR6,bta-mir-191,bta-mir-425
13	34925385	34975385	292	172.625	SVIL,SVIL
5	109525606	109575606	213	172.406	ATP6V1E1,CECR2
10	103176184	103226184	273	172.299	TTC7B
13	58025385	58075385	120	172.229	GNAS,GNAS
18	22328128	22378128	349	171.801	FTO
7	62725070	62775070	111	171.481	AFAP1L1,GRPEL2,IL17B,PCYOX1L
13	57675385	57725385	305	170.713	ZNF831
2	128175208	128225208	151	170.504	TMEM57
24	43625722	43675722	219	169.982	SEH1L
5	113825606	113875606	226	169.922	NFAM1
11	62930289	62980289	134	169.282	AFTPH
17	56477000	56527000	174	169.003	ATP2A2
3	19525203	19575203	165	168.886	PI4KB,ZNF687
28	32775591	32825591	472	167.932	KCNMA1
5	113025606	113075606	232	167.743	TEF,TOB2
6	60875191	60925191	187	167.582	RHOH
2	125875208	125925208	246	167.055	EYA3
11	49430289	49480289	205	167.002	CAPG,ELMOD3,RETSAT
8	59827553	59877553	460	166.885	UNC13B
6	30825191	30875191	513	166.346	BMPR1B
3	19675203	19725203	225	165.99	LYSMD1,SCNM1,SEMA6C,TMOD4,TNFAIP8L2,VPS72
11	27680289	27730289	221	165.951	SRBD1
15	26175599	26225599	344	165.806	CADM1
24	43975722	44025722	327	165.338	MC2R,MC5R
2	126975208	127025208	142	165.067	ARID1A,PIGV
1	56325004	56375004	431	164.879	PVRL3
9	76775194	76825194	250	164.825	7SK,TNFAIP3
