# Supplementary material for: The genome landscape of indigenous African cattle
Source: Genome Biol. 2017 Feb 20;18:34. doi: 10.1186/s13059-017-1153-y (PMC5319050; doi:10.1186/s13059-017-1153-y)
Supplement: Additional file 4: — Summary of Gene Ontology enrichment analysis. (XLSX 17 kb) [file 13059_2017_1153_MOESM4_ESM.xlsx]

## Sheet: African
Table. African Cattle. Gene Ontology
Gene Ontology Category	No. of Genes	P-value
PANTHER PATHWAYS
Notch signaling pathway (P00045)	3	0.0131
Histamine H1 receptor mediated signaling pathway (P04385)	3	0.0131
De novo purine biosynthesis (P02738)	2	0.0438
Wnt signaling pathway (P00057)	17	9.4e-08
Cadherin signaling pathway (P00012)	8	0.000419
Endothelin signaling pathway (P00019)	4	0.0157
p53 pathway (P00059)	4	0.0169
GO-SLIM BIOLOGICAL PROCESS
cell-cell adhesion (GO:0016337)	10	0.00228
chromosome segregation (GO:0007059)	4	0.0482
anatomical structure morphogenesis (GO:0009653)	5	0.0447
cell adhesion (GO:0007155)	11	0.0187
biological adhesion (GO:0022610)	11	0.0187
biosynthetic process (GO:0009058)	27	0.01
phosphate-containing compound metabolic process (GO:0006796)	22	0.0204
regulation of transcription from RNA polymerase II promoter (GO:0006357)	17	0.0433
intracellular signal transduction (GO:0035556)	17	0.0486
signal transduction (GO:0007165)	37	0.0212
cell communication (GO:0007154)	39	0.041
cellular process (GO:0009987)	108	0.0107

## Sheet: N'Dama
Table. N'Dama Cattle. Gene Ontology
Gene Ontology Category	No. of Genes	P-value
PANTHER PATHWAYS
Angiotensin II-stimulated signaling through G proteins and beta-arrestin (P05911)	2	0.0489
Endothelin signaling pathway (P00019)	4	0.00799
CCKR signaling map (P06959)	6	0.00512
Gonadotropin-releasing hormone receptor pathway (P06664)	6	0.0205
GO-SLIM BIOLOGICAL PROCESS
I-kappaB kinase/NF-kappaB cascade (GO:0007249)	4	0.00432
induction of apoptosis (GO:0006917)	3	0.0423
heart development (GO:0007507)	4	0.0414
cellular component morphogenesis (GO:0032989)	10	0.0269
intracellular signal transduction (GO:0035556)	18	0.00394
signal transduction (GO:0007165)	31	0.0242
cell communication (GO:0007154)	33	0.0377
metabolic process (GO:0008152)	50	0.0429
primary metabolic process (GO:0044238)	37	0.00749
nucleobase-containing compound metabolic process (GO:0006139)	17	0.00939
RNA metabolic process (GO:0016070)	7	0.00143
transcription, DNA-dependent (GO:0006351)	4	0.0017
transcription from RNA polymerase II promoter (GO:0006366)	3	0.00414
regulation of transcription from RNA polymerase II promoter (GO:0006357)	2	0.00644

## Sheet: Ankole
Table. Ankole Cattle. Gene Ontology
Gene Ontology Category	No. of Genes	P-value
PANTHER PATHWAYS
Axon guidance mediated by Slit/Robo (P00008)	2	0.0201
Axon guidance mediated by netrin (P00009)	2	0.0347
FGF signaling pathway (P00021)	4	0.0204
Gonadotropin-releasing hormone receptor pathway (P06664)	5	0.0472
GO-SLIM BIOLOGICAL PROCESS
behavior (GO:0007610)	3	0.00773
angiogenesis (GO:0001525)	4	0.0174
skeletal system development (GO:0001501)	5	0.0241
transmembrane receptor protein tyrosine kinase signaling pathway (GO:0007169)	5	0.0264
MAPK cascade (GO:0000165)	6	0.0493
G-protein coupled receptor signaling pathway (GO:0007186)	9	0.0414
catabolic process (GO:0009056)	12	0.0326
intracellular signal transduction (GO:0035556)	14	0.0374
response to stimulus (GO:0050896)	29	0.0488
cellular process (GO:0009987)	80	0.0382
primary metabolic process (GO:0044238)	37	0.0363

## Sheet: Incidus
Table. Indicus Cattle. Gene Ontology
Gene Ontology Category	No. of Genes	P-value
PANTHER PATHWAYS
Hedgehog signaling pathway (P00025)	2	0.0499
FAS signaling pathway (P00020)	3	0.0207
Enkephalin release (P05913)	3	0.0223
Insulin/IGF pathway-protein kinase B signaling cascade (P00033)	3	0.0333
PI3 kinase pathway (P00048)	4	0.0149
Notch signaling pathway (P00045)	3	0.0396
Wnt signaling pathway (P00057)	20	5.59e-07
Cadherin signaling pathway (P00012)	9	0.00171
Huntington disease (P00029)	6	0.0324
Gonadotropin-releasing hormone receptor pathway (P06664)	8	0.0488
GO-SLIM BIOLOGICAL PROCESS
glycolysis (GO:0006096)	4	0.00286
extracellular transport (GO:0006858)	3	0.0191
nuclear transport (GO:0051169)	6	0.0105
RNA localization (GO:0006403)	4	0.0367
nucleobase-containing compound transport (GO:0015931)	4	0.0398
cyclic nucleotide metabolic process (GO:0009187)	5	0.0288
chromosome segregation (GO:0007059)	6	0.0194
phospholipid metabolic process (GO:0006644)	9	0.0085
cell-cell adhesion (GO:0016337)	13	0.00244
cell adhesion (GO:0007155)	16	0.0088
biological adhesion (GO:0022610)	16	0.0088
phosphate-containing compound metabolic process (GO:0006796)	37	0.00073
ectoderm development (GO:0007398)	12	0.0454
cellular component morphogenesis (GO:0032989)	16	0.0251
catabolic process (GO:0009056)	22	0.0165
signal transduction (GO:0007165)	56	0.00786
cellular component organization (GO:0016043)	36	0.045
biological regulation (GO:0065007)	51	0.0258
cell communication (GO:0007154)	59	0.0203
cellular process (GO:0009987)	169	0.000682
metabolic process (GO:0008152)	131	0.0446
transcription from RNA polymerase II promoter (GO:0006366)	13	0.0459
transcription, DNA-dependent (GO:0006351)	16	0.0236
regulation of transcription from RNA polymerase II promoter (GO:0006357)	8	0.0147
